# Supplementary material for: Evaluating the Impact of Robot-Assisted Laparoscopic Pyeloplasty (RALP) on Pediatric Hydronephrosis with and Without Abdominal Pain Symptoms: A Cohort Study Using Inverse Probability of Treatment Weighting (IPTW)
Source: J Clin Med. 2026 Jun 4;15(11):4347. doi: 10.3390/jcm15114347 (PMC13257471; doi:10.3390/jcm15114347)
Supplement: Supplementary file 1 [file jcm-15-04347-s001.zip]

Archive with 1 entries (1 files):
- jcm-4300728-supplementary.pdf
